# Supplementary material for: Antimicrobial Resistance and Pathogenicity of Aliarcobacter butzleri Isolated from Poultry Meat
Source: Antibiotics (Basel). 2023 Feb 1;12(2):282. doi: 10.3390/antibiotics12020282 (PMC9952011; doi:10.3390/antibiotics12020282)
Supplement: Supplementary file 1 [file antibiotics-12-00282-s001.zip]

Archive with 1 entries (1 files):
- antibiotics-2154409-supplementary.pdf
